# Supplementary material for: A first look at the ability to use genomic prediction for improving the ratooning ability of sugarcane
Source: Front Plant Sci. 2023 Aug 2;14:1205999. doi: 10.3389/fpls.2023.1205999 (PMC10433174; doi:10.3389/fpls.2023.1205999)
Supplement: Supplementary file 1 [file Table_1.xlsx]

## Sheet: Sheet1
Table S1. Name, pedigree, and origin of tested germplasm for the ratooning ability trial (Taken from Islam et al. 2021)
Genotype	Cross	Female parent	Male parent	Origin
CP09-2002	CPX06-0941	CP01-2390	Poly06-32	Florida,USA
CP12-1252	CPX09-0933	CP00-1301	HoCP96-540	Florida,USA
CP12-1263	CPX07-1280	CP00-1630	Poly07-16	Florida,USA
CP12-1305	CPX07-1268	CP00-2164	Mix07Q	Florida,USA
CP12-1432	CPX09-0964	CP02-2281	Poly09-25	Florida,USA
CP12-1443	CPX09-0993	CP02-2281	Poly09-26	Florida,USA
CP12-1658	CPX09-0972	CP06-2214	Poly09-25	Florida,USA
CP12-1753	CPX10-0371	CP08-2400	Poly10-09	Florida,USA
CP12-1754	CPX10-0371	CP08-2400	Poly10-09	Florida,USA
CP12-1800	CPX09-0469	CP85-1491	Poly09-15	Florida,USA
CP12-1985	CPX07-0795	C98-1029	US02-0099	Florida,USA
CP12-2077	CPX10-0244	CPCL01-0271	HoCP96-540	Florida,USA
CP12-2126	CPX10-0269	CPCL02-6848	Poly10-05	Florida,USA
CP12-2196	CPX09-0873	CPCL05-1050	Poly09-23	Florida,USA
CP15-1006	CPX13-0525	CPCL02-8021	CP06-2400	Florida,USA
CP15-1011	CPX13-0527	CP01-2390	CP72-2086	Florida,USA
CP15-1014	CPX13-0527	CP01-2390	CP72-2086	Florida,USA
CP15-1015	CPX13-0527	CP01-2390	CP72-2086	Florida,USA
CP15-1016	CPX13-0527	CP01-2390	CP72-2086	Florida,USA
CP15-1019	CPX13-0533	CPCL05-1201	CP07-2547	Florida,USA
CP15-1029	CPX13-0534	CP92-1167	CP09-1512	Florida,USA
CP15-1030	CPX10-535	CP01-2459	CP06-2664	Florida,USA
CP15-1031	CPX10-537	CP02-2454	CP06-2664	Florida,USA
CP15-1035	CPX13-0538	CP94-1200	CP06-2897	Florida,USA
CP15-1037	CPX00-0202	CL92-1787	CL88-4730	Florida,USA
CP15-1038	CPX01-0079	CL93-5104	CP80-1743	Florida,USA
CP15-1039	CPX01-0092	CL92-2526	CL90-4725	Florida,USA
CP15-1040	CPX01-0211	CL93-5686	CL90-4725	Florida,USA
CP15-1043	CPX01-0212	CL92-0775	CL90-4725	Florida,USA
CP15-1044	CPX01-0275	CL90-4643	CL88-4730	Florida,USA
CP15-1045	CLX01-0276	CL75-0853	CL94-4150	Florida,USA
CP15-1047	CPX01-0473	CL94-4531	CL89-5189	Florida,USA
CP15-1048	CPX02-0074	CL87-1630	CL90-4725	Florida,USA
CP15-1049	CPX02-0340	CL89-5189	CL95-5255	Florida,USA
CP15-1051	CPX01-1300	CP96-1686	CP 80-1743	Florida,USA
CP15-1052	CPX10-0138	CP03-1026	POLY10-03	Florida,USA
CP15-1054	CPX10-0138	CP03-1026	POLY10-03	Florida,USA
CP15-1055	CPX10-0138	CP03-1026	POLY10-03	Florida,USA
CP15-1056	CPX10-0138	CP03-1026	POLY10-03	Florida,USA
CP15-1059	CPX10-0271	CPCL05-1009	POLY10-05	Florida,USA
CP15-1061	CPX10-0271	CPCL05-1009	POLY10-05	Florida,USA
CP15-1062	CPX10-0305	CP08-1965	CPCL01-0271	Florida,USA
CP15-1063	CPX10-0325	CL89-5189	CP06-2664	Florida,USA
CP15-1071	CPX10-0329	CP04-1844	CP06-2664	Florida,USA
CP15-1076	CPX10-0330	CP05-1451	CP06-2664	Florida,USA
CP15-1077	CPX10-0345	CPCL02-8071	CP06-2664	Florida,USA
CP15-1081	CPX10-0360	CPCL06-3458	CP88-1762	Florida,USA
CP15-1085	CPX10-0360	CPCL06-3458	CP88-1762	Florida,USA
CP15-1086	CPX10-0360	CPCL06-3458	CP88-1762	Florida,USA
CP15-1098	CPX10-0375	CP99-1893	POLY10-09	Florida,USA
CP15-1099	CPX10-0375	CP99-1893	POLY10-09	Florida,USA
CP15-1100	CPX10-0386	CPCL06-3458	POLY10-09	Florida,USA
CP15-1101	CPX10-0386	CPCL06-3458	POLY10-09	Florida,USA
CP15-1104	CPX10-0386	CPCL06-3458	POLY10-09	Florida,USA
CP15-1105	CPX10-0389	CPCL02-6848	POLY10-09	Florida,USA
CP15-1111	CPX10-0429	CP01-2365	CP02-2281	Florida,USA
CP15-1112	CPX10-0476	CP06-2664	CPCL06-3332	Florida,USA
CP15-1113	CPX10-0537	CP06-2042	POLY10-10	Florida,USA
CP15-1120	CPX10-0865	CP06-2397	POLY10-18	Florida,USA
CP15-1121	CPX10-0865	CP06-2397	POLY10-18	Florida,USA
CP15-1124	CPX11-0247	Ho08-717	HoCP04-838	Florida,USA
CP15-1126	CPX11-0281	CP04-1844	CP57-0614	Florida,USA
CP15-1127	CPX11-0301	CP94-2059	CPCL02-8021	Florida,USA
CP15-1128	CPX11-0301	CP94-2059	CPCL02-8021	Florida,USA
CP15-1141	CPX11-0480	CP02-1143	CPCL02-8021	Florida,USA
CP15-1149	CPX11-0510	CP02-2281	CP94-2059	Florida,USA
CP15-1152	CPX11-0510	CP02-2281	CP94-2059	Florida,USA
CP15-1153	CPX11-0523	CP00-1301	CP05-1616	Florida,USA
CP15-1154	CPX11-0523	CP00-1301	CP05-1616	Florida,USA
CP15-1160	CPX11-0539	CP02-2281	CR1009	Florida,USA
CP15-1161	CPX11-0539	CP02-2281	CR1009	Florida,USA
CP15-1170	CPX11-0639	CP94-1200	CP06-2664	Florida,USA
CP15-1172	CPX11-0649	CP94-2059	CP06-2664	Florida,USA
CP15-1174	CPX11-0649	CP94-2059	CP06-2664	Florida,USA
CP15-1179	CPX11-0662	CP06-2335	CP92-1167	Florida,USA
CP15-1181	CPX11-0805	CP02-1143	CP96-1252	Florida,USA
CP15-1184	CPX11-0810	CP07-2301	CP96-1252	Florida,USA
CP15-1185	CPX11-0941	CP02-2281	CP06-2335	Florida,USA
CP15-1190	CPX11-1075	CP02-2281	CP80-1743	Florida,USA
CP15-1196	CPX11-1075	CP02-2281	CP80-1743	Florida,USA
CP15-1198	CPX11-1097	CP01-2390	CP95-1039	Florida,USA
CP15-1200	CPX11-1097	CP01-2390	CP95-1039	Florida,USA
CP15-1204	CPX11-1255	CP06-3025	POLY11-14	Florida,USA
CP15-1213	CPX12-0171	Ho09-829	CP04-1844	Florida,USA
CP15-1216	CPX12-0218	CP04-1844	POLY12-20	Florida,USA
CP15-1217	CPX12-0219	CPCL02-0926	POLY12-20	Florida,USA
CP15-1218	CPX12-0219	CPCL02-0926	POLY12-20	Florida,USA
CP15-1222	CPX12-0245	CP07-2046	CP06-2664	Florida,USA
CP15-1223	CPX12-0245	CP07-2046	CP06-2664	Florida,USA
CP15-1226	CPX12-0248	CP04-1844	POLY12-22	Florida,USA
CP15-1227	CPX12-0248	CP04-1844	POLY12-22	Florida,USA
CP15-1228	CPX12-0248	CP04-1844	POLY12-22	Florida,USA
CP15-1231	CPX12-0250	CP03-1912	POLY12-22	Florida,USA
CP15-1233	CPX12-0250	CP03-1912	POLY12-22	Florida,USA
CP15-1235	CPX12-0251	CP06-2400	POLY12-22	Florida,USA
CP15-1236	CPX12-0251	CP06-2400	POLY12-22	Florida,USA
CP15-1240	CPX12-0257	CP07-1685	POLY12-22	Florida,USA
CP15-1242	CPX12-0257	CP07-1685	POLY12-22	Florida,USA
CP15-1247	CPX12-0281	CP07-2046	CPCL02-8021	Florida,USA
CP15-1248	CPX12-0281	CP07-2046	CPCL02-8021	Florida,USA
CP15-1258	CPX12-0401	CL88-5189	CPCL02-8021	Florida,USA
CP15-1261	CPX12-0459	CP08-1183	CP03-1341	Florida,USA
CP15-1268	CPX12-0470	CPCL07-0393	CP06-2664	Florida,USA
CP15-1270	CPX12-0472	CP06-2897	CP06-2664	Florida,USA
CP15-1275	CPX12-0472	CP06-2897	CP06-2664	Florida,USA
CP15-1281	CPX12-0472	CP06-2897	CP06-2664	Florida,USA
CP15-1289	CPX12-0473	CP06-3086	CP06-2664	Florida,USA
CP15-1292	CPX12-0473	CP06-3086	CP06-2664	Florida,USA
CP15-1296	CPX12-0479	CL88-5189	CP08-1965	Florida,USA
CP15-1299	CPX12-0480	CP00-2188	CP08-1965	Florida,USA
CP15-1301	CPX12-0498	CP96-1252	CP04-1566	Florida,USA
CP15-1303	CPX12-0499	CPCL00-6756	CP04-1566	Florida,USA
CP15-1304	CPX12-0499	CPCL00-6756	CP04-1566	Florida,USA
CP15-1310	CPX12-0509	CP06-2897	CP03-1026	Florida,USA
CP15-1317	CPX12-0512	CL88-5189	CP92-1167	Florida,USA
CP15-1323	CPX12-0512	CL88-5189	CP92-1167	Florida,USA
CP15-1331	CPX12-0515	CP08-1773	CP92-1167	Florida,USA
CP15-1334	CPX12-0519	CP01-2459	CP92-1167	Florida,USA
CP15-1335	CPX12-0519	CP01-2459	CP92-1167	Florida,USA
CP15-1342	CPX12-0521	CP04-1566	CP92-1167	Florida,USA
CP15-1345	CPX12-0524	CPCL00-6756	CP07-1685	Florida,USA
CP15-1348	CPX12-0608	Ho10-931	CP06-2664	Florida,USA
CP15-1357	CPX12-0685	CP06-2400	POLY12-27	Florida,USA
CP15-1360	CPX12-0702	CP08-1183	CP06-2964	Florida,USA
CP15-1363	CPX12-0717	CP00-1301	CP06-2897	Florida,USA
CP15-1365	CPX12-0719	CP03-1341	CP06-2897	Florida,USA
CP15-1367	CPX12-0743	CP03-1341	CP07-1685	Florida,USA
CP15-1369	CPX12-0831	CP01-2459	HoCP04-852	Florida,USA
CP15-1372	CPX12-0841	CP07-2317	CL89-5189	Florida,USA
CP15-1374	CPX12-0990	Ho08-709	CP07-2317	Florida,USA
CP15-1382	CPX12-1017	Ho08-709	CP06-2897	Florida,USA
CP15-1384	CPX12-1035	CP07-1824	CP01-2459	Florida,USA
CP15-1385	CPX12-1079	CP02-2065	CP03-1341	Florida,USA
CP15-1386	CPX12-1079	CP02-2065	CP03-1341	Florida,USA
CP15-1389	CPX12-1081	CP06-2897	CP03-1341	Florida,USA
CP15-1390	CPX12-1088	CP02-2281	CP84-1591	Florida,USA
CP15-1392	CPX12-1089	CP06-2897	CP84-1591	Florida,USA
CP15-1395	CPX12-1092	CP07-2542	CP84-1591	Florida,USA
CP15-1411	CPX12-1143	CP08-1110	CP05-1616	Florida,USA
CP15-1423	CPX12-1148	CP06-3025	CP05-1616	Florida,USA
CP15-1425	CPX12-1148	CP06-3025	CP05-1616	Florida,USA
CP15-1435	CPX12-1153	CP08-2506	CP05-1616	Florida,USA
CP15-1443	CPX12-1154	CP04-1566	CP05-1616	Florida,USA
CP15-1452	CPX12-1166	Ho09-856	CP00-2188	Florida,USA
CP15-1454	CPX12-1167	Ho08-711	CP00-2188	Florida,USA
CP15-1455	CPX12-1167	Ho08-711	CP00-2188	Florida,USA
CP15-1459	CPX12-1209	CP08-2506	CP80-1743	Florida,USA
CP15-1462	CPX12-1221	CP08-1110	CP80-1743	Florida,USA
CP15-1463	CPX12-1221	CP08-1110	CP80-1743	Florida,USA
CP15-1464	CPX12-1221	CP08-1110	CP80-1743	Florida,USA
CP15-1465	CPX12-1221	CP08-1110	CP80-1743	Florida,USA
CP15-1467	CPX12-1221	CP08-1110	CP80-1743	Florida,USA
CP15-1470	CPX12-1224	CPCL97-2730	CP80-1743	Florida,USA
CP15-1472	CPX12-1224	CPCL97-2730	CP80-1743	Florida,USA
CP15-1473	CPX12-1224	CPCL97-2730	CP80-1743	Florida,USA
CP15-1476	CPX12-1224	CPCL97-2730	CP80-1743	Florida,USA
CP15-1478	CPX12-1238	CP01-1205	CP08-1553	Florida,USA
CP15-1481	CPX12-1238	CP01-1205	CP08-1553	Florida,USA
CP15-1497	CPX12-1240	CP02-2281	CP08-1553	Florida,USA
CP15-1503	CPX12-1241	CP04-1367	CP08-1553	Florida,USA
CP15-1506	CPX12-1242	CP06-2495	CP08-1553	Florida,USA
CP15-1513	CPX12-1245	CP07-2542	CP08-1553	Florida,USA
CP15-1517	CPX12-1245	CP07-2542	CP08-1553	Florida,USA
CP15-1519	CPX12-1249	CP95-1039	CP08-1553	Florida,USA
CP15-1530	CPX12-1264	CP07-1118	CP06-2335	Florida,USA
CP15-1533	CPX12-1266	CP08-1878	CP06-2335	Florida,USA
CP15-1538	CPX12-1266	CP08-1878	CP06-2335	Florida,USA
CP15-1539	CPX12-1266	CP08-1878	CP06-2335	Florida,USA
CP15-1541	CPX12-1268	CP06-3040	CP06-2335	Florida,USA
CP15-1554	CPX12-1328	CP72-1210	CP03-1401	Florida,USA
CP15-1562	CPX12-1394	CP02-1985	CP08-2173	Florida,USA
CP15-1563	CPX12-1394	CP02-1985	CP08-2173	Florida,USA
CP15-1566	CPX12-1394	CP02-1985	CP08-2173	Florida,USA
CP15-1567	CPX12-1394	CP02-1985	CP08-2173	Florida,USA
CP15-1568	CPX12-1394	CP02-1985	CP08-2173	Florida,USA
CP15-1570	CPX12-1394	CP02-1985	CP08-2173	Florida,USA
CP15-1573	CPX12-1394	CP02-1985	CP08-2173	Florida,USA
CP15-1574	CPX12-1394	CP02-1985	CP08-2173	Florida,USA
CP15-1575	CPX12-1394	CP02-1985	CP08-2173	Florida,USA
CP15-1581	CPX12-1395	CP92-1167	CP08-2173	Florida,USA
CP15-1589	CPX12-1398	Ho08-711	CP08-2173	Florida,USA
CP15-1594	CPX12-1406	CP07-2331	CP08-1878	Florida,USA
CP15-1596	CPX12-1429	CP02-2281	CP01-2390	Florida,USA
CP15-1602	CPX12-1434	CP06-2897	CP01-2390	Florida,USA
CP15-1605	CPX12-1439	CP07-2542	CP08- 1553	Florida,USA
CP15-1607	CPX12-1444	CP08-1183	CP08- 1553	Florida,USA
CP15-1609	CPX12-1444	CP08-1183	CP08- 1553	Florida,USA
CP15-1612	CPX12-1444	CP08-1183	CP08- 1553	Florida,USA
CP15-1615	CPX12-1444	CP08-1183	CP08- 1553	Florida,USA
CP15-1617	CPX12-1462	HoCP09-808	CP95-1039	Florida,USA
CP15-1623	CPX12-1484	CP07-2317	CG05-1024	Florida,USA
CP15-1625	CPX12-1488	Ho08-711	CP01-2390	Florida,USA
CP15-1629	CPX12-1494	CP 80-1743	POLY12-29	Florida,USA
CP15-1634	CPX12-1500	CP03-1094	POLY12-29	Florida,USA
CP15-1637	CPX12-1500	CP03-1094	POLY12-29	Florida,USA
CP15-1644	CPX12-1513	CP03-1912	CP01-2390	Florida,USA
CP15-1645	CPX12-1513	CP03-1912	CP01-2390	Florida,USA
CP15-1646	CPX12-1517	CP03-1401	CP01-2390	Florida,USA
CP15-1648	CPX12-1520	CP07-2320	CP01-2390	Florida,USA
CP15-1650	CPX12-1524	CP03-1160	CP01-2390	Florida,USA
CP15-1651	CPX12-1524	CP03-1160	CP01-2390	Florida,USA
CP15-1653	CPX12-1524	CP03-1160	CP01-2390	Florida,USA
CP15-1654	CPX12-1526	CP06-3040	CP01-2390	Florida,USA
CP15-1657	CPX12-1541	CP08-1553	CP06-2335	Florida,USA
CP15-1662	CPX12-1543	CP84-1591	CP06-2335	Florida,USA
CP15-1667	CPX12-1550	CP08-1117	CP07-2547	Florida,USA
CP15-1668	CPX12-1550	CP08-1117	CP07-2547	Florida,USA
CP15-1687	CPX12-1552	CP08-1553	CP07-2547	Florida,USA
CP15-1701	CPX12-1558	CP92-1167	CP07-2547	Florida,USA
CP15-1714	CPX12-1558	CP92-1167	CP07-2547	Florida,USA
CP15-1717	CPX12-1558	CP92-1167	CP07-2547	Florida,USA
CP15-1724	CPX12-1563	CP08-1553	CP95-1039	Florida,USA
CP15-1734	CPX12-1567	CP08-2173	CP95-1039	Florida,USA
CP15-1737	CPX12-1568	CP89-2377	CP95-1039	Florida,USA
CP15-1745	CPX12-1617	CP00-2188	CP88-1762	Florida,USA
CP15-1750	CPX12-1634	CP07-2460	CP88-1762	Florida,USA
CP15-1757	CPX12-1646	CP06-3025	CP95-1039	Florida,USA
CP15-1759	CPX12-1646	CP06-3025	CP95-1039	Florida,USA
CP15-1767	CPX12-1648	CP07-1313	CP95-1039	Florida,USA
CP15-1779	CPX12-1656	CP88-1762	POLY12-31	Florida,USA
CP15-1780	CPX12-1658	CP99-1896	POLY12-31	Florida,USA
CP15-1782	CPX12-1662	CP10-2508	POLY12-31	Florida,USA
CP15-1784	CPX12-1662	CP10-2508	POLY12-31	Florida,USA
CP15-1787	CPX12-1662	CP10-2508	POLY12-31	Florida,USA
CP15-1788	CPX12-1662	CP10-2508	POLY12-31	Florida,USA
CP15-1792	CPX12-1665	CP95-1039	POLY12-31	Florida,USA
CP15-1794	CPX12-1672	CP75-1632	CP03-1098	Florida,USA
CP15-1800	CPX12-1681	CP01-1338	CP84-1198	Florida,USA
CP15-1809	CPX12-1683	CP07-1576	CP84-1198	Florida,USA
CP15-1811	CPX12-1684	CP01-1205	CP84-1198	Florida,USA
CP15-1818	CPX12-1684	CP01-1205	CP84-1198	Florida,USA
CP15-1820	CPX12-1684	CP01-1205	CP84-1198	Florida,USA
CP15-1822	CPX12-1684	CP01-1205	CP84-1198	Florida,USA
CP15-1824	CPX12-1685	CP07-2331	CP84-1198	Florida,USA
CP15-1842	CPX12-1694	CP04-1935	POLY12-32	Florida,USA
CP15-1846	CPX12-1698	CP02-1985	POLY12-32	Florida,USA
CP15-1849	CPX12-1711	CP07-2460	CP84-1198	Florida,USA
CP15-1854	CPX12-1721	CP57-0614	CP04-2166	Florida,USA
CP15-1855	CPX12-1722	CP75-1632	CP04-2166	Florida,USA
CP15-1858	CPX12-1726	CP04-2203	CL88-2747	Florida,USA
CP15-1864	CPX12-1736	CP04-2203	CP06-2335	Florida,USA
CP15-1865	CPX12-1737	CP06-2170	CP06-2335	Florida,USA
CP15-1875	CPX12-1752	CP08-2173	CP03-1094	Florida,USA
CP15-1878	CPX12-1755	CP08-1382	CP05-1526	Florida,USA
CP15-1880	CPX12-1755	CP08-1382	CP05-1526	Florida,USA
CP15-1881	CPX12-1773	L10-148	Ho06-530	Florida,USA
CP15-1883	CPX12-1800	CP57-614	POLY12-34	Florida,USA
CP15-1888	CPX12-1807	CP07-1533	POLY12-34	Florida,USA
CP15-1890	CPX12-1808	CP07-2331	POLY12-34	Florida,USA
CP15-1891	CPX12-1808	CP07-2331	POLY12-34	Florida,USA
CP15-1895	CPX12-1808	CP07-2331	POLY12-34	Florida,USA
CP15-1898	CPX12-1817	CP89-2377	POLY12-35	Florida,USA
CP15-1901	CPX12-1871	CP06-2170	CPCL06-3432	Florida,USA
CP15-1908	CPX12-1877	CP07-2552	CP88-1762	Florida,USA
CP15-1922	CPX12-1897	CP01-2390	CP89-2143	Florida,USA
CP15-1929	CPX13-0264	CP92-1167	CP08-1553	Florida,USA
CP15-1942	CPX13-0330	CG00-33?	CP03-1341	Florida,USA
CP15-1943	CPX13-0333	CP08-1965	CP03-1341	Florida,USA
CP15-1945	CPX13-0333	CP08-1965	CP03-1341	Florida,USA
CP15-1946	CPX13-0333	CP08-1965	CP03-1341	Florida,USA
CP15-1948	CPX13-0334	CP09-1132	CP03-1341	Florida,USA
CP15-1954	CPX13-0348	CP09-2002	CP08-1553	Florida,USA
CP15-1955	CPX13-0348	CP09-2002	CP08-1553	Florida,USA
CP15-1958	CPX13-0348	CP09-2002	CP08-1553	Florida,USA
CP15-1964	CPX13-0355	CP07-2046	CP08-1965	Florida,USA
CP15-1969	CPX13-0360	CG00-33?	CPCL02-8021	Florida,USA
CP15-1972	CPX13-0364	CP07-2317	CPCL02-8021	Florida,USA
CP15-1975	CPX13-0365	CP08-1553	CPCL02-8021	Florida,USA
CP15-1977	CPX13-0365	CP08-1553	CPCL02-8021	Florida,USA
CP15-1987	CPX13-0366	CP08-1965	CPCL02-8021	Florida,USA
CP15-1989	CPX13-0370	CP08-1553	CP07-2317	Florida,USA
CP15-1990	CPX13-0370	CP08-1553	CP07-2317	Florida,USA
CP15-1995	CPX13-0371	CP08-1995	CP07-2317	Florida,USA
CP15-1997	CPX13-0372	CP08-2022	CP07-2317	Florida,USA
CP15-2000	CPX13-0373	CP09-1132	CP07-2317	Florida,USA
CP15-2002	CPX13-0373	CP09-1132	CP07-2317	Florida,USA
CP15-2005	CPX13-0375	CP09-4666	CP07-2317	Florida,USA
CP15-2008	CPX13-0377	CP08-1965	CP07-2317	Florida,USA
CP15-2015	CPX13-0385	CP04-1250	CP05-1616	Florida,USA
CP15-2018	CPX13-0385	CP04-1250	CP05-1616	Florida,USA
CP15-2020	CPX13-0392	CP08-1965	CP06-2897	Florida,USA
CP15-2030	CPX13-0397	CP06-2897	CP08-1553	Florida,USA
CP15-2036	CPX13-0398	CP07-1618	CP08-1553	Florida,USA
CP15-2038	CPX13-0401	CP09-1952	CP08-1553	Florida,USA
CP15-2043	CPX13-0416	CP09-2002	POLY13-007	Florida,USA
CP15-2055	CPX13-0419	CPCL97-0393	POLY13-007	Florida,USA
CP15-2059	CPX13-0420	CP08-1553	POLY13-007	Florida,USA
CP15-2088	CPX13-0642	CP08-1553	POLY13-009	Florida,USA
CP15-2094	CPX13-0645	CP06-2425	POLY13-009	Florida,USA
CP15-2095	CPX13-0654	CP05-1616	POLY13-011	Florida,USA
CP15-2120	CPX13-0672	CP09-2400	CP05-1616	Florida,USA
CP15-2123	CPX13-0686	CP09-2392	CP08-1553	Florida,USA
CP15-2129	CPX13-0691	CL84-3152	CP08-2506	Florida,USA
CP15-2130	CPX13-0694	CP05-1616	CP08-2506	Florida,USA
CP15-2131	CPX13-0698	CP09-1132	CP08-2506	Florida,USA
CP15-2132	CPX13-0707	CL84-3152	CP56-0059	Florida,USA
CP15-2133	CPX13-0709	CP01-2390	CP56-0059	Florida,USA
CP15-2136	CPX13-0715	CP03-1341	POLY13-012	Florida,USA
CP15-2139	CPX13-0715	CP03-1341	POLY13-012	Florida,USA
CP15-2141	CPX13-0717	CP04-1935	POLY13-012	Florida,USA
CP15-2147	CPX13-0727	CP01-2390	CP97-1777	Florida,USA
CP15-2148	CPX13-0806	CP09-4746	CP01-2390	Florida,USA
CP15-2149	CPX13-0806	CP09-4746	CP01-2390	Florida,USA
CP15-2151	CPX13-0827	CP09-1874	CP92-1167	Florida,USA
CP15-2154	CPX13-0828	CP09-2002	CP92-1167	Florida,USA
CP15-2157	CPX13-0851	CPCL97-2730	CP05-1616	Florida,USA
CP15-2159	CPX13-0853	CP06-2897	POLY13-013	Florida,USA
CP15-2161	CPX13-0856	CP08-2173	POLY13-013	Florida,USA
CP15-2165	CPX13-0856	CP08-2173	POLY13-013	Florida,USA
CP15-2166	CPX13-0856	CP08-2173	POLY13-013	Florida,USA
CP15-2168	CPX13-0858	CP09-1874	POLY13-013	Florida,USA
CP15-2171	CPX13-0860	CP97-1989	POLY13-013	Florida,USA
CP15-2175	CPX13-0861	CP97-1777	POLY13-013	Florida,USA
CP15-2176	CPX13-0864	CP04-1250	POLY13-013	Florida,USA
CP15-2179	CPX13-0872	CPCL05-1102	CP09-1385	Florida,USA
CP15-2180	CPX13-0873	CPCL05-1201	CP09-1385	Florida,USA
CP15-2183	CPX13-0873	CPCL05-1201	CP09-1385	Florida,USA
CP15-2187	CPX13-0959	CL88-4730	CP04-1935	Florida,USA
CP15-2192	CPX13-0965	CP09-2400	CP04-1935	Florida,USA
CP15-2194	CPX13-0980	CP84-1198	CP05-1616	Florida,USA
CP15-2196	CPX13-0981	B35-9	CP07-1746	Florida,USA
CP15-2204	CPX13-0993	CP09-1390	CP07-1746	Florida,USA
CP15-2209	CPX13-0994	B35-9	CP09-2067	Florida,USA
CP15-2220	CPX13-1094	CP09-1385	CP01-2390	Florida,USA
CP15-2236	CPX13-1103	CP07-1118	CP05-1526	Florida,USA
CP15-2238	CPX13-1103	CP07-1118	CP05-1526	Florida,USA
CP15-2239	CPX13-1103	CP07-1118	CP05-1526	Florida,USA
CP15-2240	CPX13-1103	CP07-1118	CP05-1526	Florida,USA
CP15-2246	CPX13-1107	CP08-2173	CP05-1526	Florida,USA
CP15-2256	CPX13-1108	CP09-1236	CP05-1526	Florida,USA
CP15-2258	CPX13-1110	CPCL97-2730	CP05-1526	Florida,USA
CP15-2265	CPX13-1110	CPCL97-2730	CP05-1526	Florida,USA
CP15-2266	CPX13-1110	CPCL97-2730	CP05-1526	Florida,USA
CP15-2268	CPX13-1110	CPCL97-2730	CP05-1526	Florida,USA
CP15-2269	CPX13-1110	CPCL97-2730	CP05-1526	Florida,USA
CP15-2273	CPX13-1114	CP56-0059	CP05-1616	Florida,USA
CP15-2277	CPX13-1117	CP92-1167	CP05-1616	Florida,USA
CP15-2281	CPX13-1156	Ho11-508	POLY13-016	Florida,USA
CP15-2286	CPX13-1180	B35-9	CP05-1616	Florida,USA
CP15-2287	CPX13-1180	B35-9	CP05-1616	Florida,USA
CP15-2288	CPX13-1185	CPCL02-8007	CP05-1616	Florida,USA
CP15-2289	CPX13-1186	CP07-1746	CP05-1616	Florida,USA
CP15-2296	CPX13-1186	CP07-1746	CP05-1616	Florida,USA
CP15-2301	CPX13-1191	CP06-2664	CP09-1512	Florida,USA
CP15-2303	CPX13-1191	CP06-2664	CP09-1512	Florida,USA
CP15-2304	CPX13-1191	CP06-2664	CP09-1512	Florida,USA
CP15-2309	CPX13-1192	CP09-1137	CP09-1512	Florida,USA
CP15-2310	CPX13-1194	CP07-2317	CP09-1512	Florida,USA
CP15-2312	CPX13-1200	CPCL99-2651	CP84-1198	Florida,USA
CP15-2322	CPX13-1207	CP09-1390	CP92-1167	Florida,USA
CP15-2330	CPX13-1212	CP07-2547	POLY13-017	Florida,USA
CP15-2334	CPX13-1213	CP07-1118	POLY13-017	Florida,USA
CP15-2335	CPX13-1213	CP07-1118	POLY13-017	Florida,USA
CP15-2342	CPX13-1215	CP84-1198	POLY13-017	Florida,USA
CP15-2344	CPX13-1286	CP94-2059	CP01-2390	Florida,USA
CP15-2345	CPX13-1286	CP94-2059	CP01-2390	Florida,USA
CP15-2346	CPX13-1288	B35-9	CP01-2390	Florida,USA
CP15-2352	CPX13-1294	CP04-1250	CP01-2390	Florida,USA
CP15-2353	CPX13-1294	CP04-1250	CP01-2390	Florida,USA
CP15-2356	CPX13-1297	CP89-2143	CP01-2390	Florida,USA
CP15-2361	CPX13-1301	CP09-1390	CP07-2547	Florida,USA
CP15-2362	CPX13-1301	CP09-1390	CP07-2547	Florida,USA
CP15-2371	CPX13-1313	CP05-1526	CP72-2086	Florida,USA
CP15-2372	CPX13-1313	CP05-1526	CP72-2086	Florida,USA
CP15-2374	CPX13-1315	CP94-1628	CP72-2086	Florida,USA
CP15-2379	CPX13-1319	CP09-1390	CP84-1198	Florida,USA
CP15-2384	CPX13-1320	B35-9	CP84-1198	Florida,USA
CP15-2386	CPX13-1320	B35-9	CP84-1198	Florida,USA
CP15-2391	CPX13-1320	B35-9	CP84-1198	Florida,USA
CP15-2401	CPX13-1321	CP01-2390	CP84-1198	Florida,USA
CP15-2403	CPX13-1322	CP07-2134	CP84-1198	Florida,USA
CP15-2406	CPX13-1326	CPCL05-1791	CP84-1198	Florida,USA
CP15-2407	CPX13-1326	CPCL05-1791	CP84-1198	Florida,USA
CP15-2410	CPX13-1327	CP09-2035	CP84-1198	Florida,USA
CP15-2417	CPX13-1328	CP09-2067	CP84-1198	Florida,USA
CP15-2421	CPX13-1333	CP89-2143	CP09-1512	Florida,USA
CP15-2424	CPX13-1352	CP94-1628	CP07-2547	Florida,USA
CP15-2425	CPX13-1353	CPCL05-1791	CP07-2547	Florida,USA
CP15-2430	CPX13-1355	CP95-1039	CP07-2547	Florida,USA
CP15-2431	CPX13-1359	CP05-1616	CP84-1198	Florida,USA
CP15-2442	CPX13-1362	CP07-2046	CP84-1198	Florida,USA
CP15-2444	CPX13-1438	Ho09-854	HoCP09-814	Florida,USA
CP15-2446	CPX13-1465	CP89-2377	CP01-2390	Florida,USA
CP15-2452	CPX13-1476	CP07-2547	CP84-1198	Florida,USA
CP15-2462	CPX13-1487	CP06-2897	CP06-2400	Florida,USA
CP15-2464	CPX13-1500	CP92-1167	CP06-2400	Florida,USA
CP15-2469	CPX13-1506	CP08-2349	CP07-2547	Florida,USA
CP15-2471	CPX13-1506	CP08-2349	CP07-2547	Florida,USA
CP15-2479	CPX13-1506	CP08-2349	CP07-2547	Florida,USA
CP15-2480	CPX13-1506	CP08-2349	CP07-2547	Florida,USA
CP15-2481	CPX13-1508	CPCL99-2651	CP07-2547	Florida,USA
CP15-2488	CPX13-1512	CP07-1118	CP84-1198	Florida,USA
CP15-2491	CPX13-1514	CP09-1848	CP84-1198	Florida,USA
CP15-2495	CPX13-1582	CP00-1630	CP72-2086	Florida,USA
CP15-2498	CPX13-1586	CP07-2262	CP72-2086	Florida,USA
CP15-2502	CPX13-1599	CP92-1167	CP06-2664	Florida,USA
CP15-2512	CPX13-1625	CP07-2547	CP06-2400	Florida,USA
CP15-2515	CPX13-1626	CL88-2747	CP06-2400	Florida,USA
CP15-2516	CPX13-1630	CP95-1039	CP06-2400	Florida,USA
CP15-2518	CPX13-1633	CP00-1630	CP06-2897	Florida,USA
CP15-2523	CPX13-1640	CP07-1527	CP07-2547	Florida,USA
CP15-2524	CPX13-1644	CP04-1935	CP07-2547	Florida,USA
CP15-2526	CPX13-1645	Ho07-613	CP06-2400	Florida,USA
CP15-2533	CPX13-1646	CL89-5189	CP06-2400	Florida,USA
CP15-2534	CPX13-1646	CL89-5189	CP06-2400	Florida,USA
CP15-2535	CPX13-1649	CP07-2144	CP06-2400	Florida,USA
CP15-2540	CPX13-1650	CP06-2664	CP06-2400	Florida,USA
CP15-2541	CPX13-1651	CP09-2392	CP06-2400	Florida,USA
CP15-2542	CPX13-1651	CP09-2392	CP06-2400	Florida,USA
CP15-2543	CPX13-1651	CP09-2392	CP06-2400	Florida,USA
CP15-2546	CPX13-1651	CP09-2392	CP06-2400	Florida,USA
CP15-2550	CPX13-1652	Ho07-613	CP07-2547	Florida,USA
CPCL13-4028	-	CL94-4155	CL88-4730	Florida,USA
CPCL13-4079	-	CL86-4531	CL88-4730	Florida,USA
Ho05-961	-	CP83-0644	TucCP77-42	Louisiana,USA
Ho06-523	-	US01-042	HoCP96-540	Louisiana,USA
Ho07-613	-	HoCP00-905	HoCP96-540	Louisiana,USA
Ho08-719	-	ISD 27	IN84-068B	Louisiana,USA
Ho08-9503	-	Ho05-9514	HoCP04-838	Louisiana,USA
Ho08-9504	-	Ho05-9514	HoCP96-540	Louisiana,USA
Ho09-840	-	LCP81-10	Poly 04P05	Louisiana,USA
Ho11-505	-	HoCP04-827	HoL05-953	Louisiana,USA
Ho11-512	-	HoCP00-930	HoCP01-517	Louisiana,USA
Ho11-573	-	TucCP77-42	HoCP01-553	Louisiana,USA
Ho12-630	-	HoCP05-918	HoCP96-540	Louisiana,USA
Ho13-708	-	Ho06-530	L01-283	Louisiana,USA
Ho13-739	-	Ho 06-9610	HoCP 04-838	Louisiana,USA
HoCP00-950	-	HoCP93-750	HoCP92-676	Louisiana,USA
HoCP01-517	-	HoCP92-631	CP84-1198	Louisiana,USA
HoCP04-838	-	HoCP85-845	LCP85-384	Louisiana,USA
HoCP04-852	-	HoCP92-674	Ho94-861	Louisiana,USA
L01-299	-	L93-365	LCP85-384	Louisiana,USA
