# Supplementary material for: A first look at the ability to use genomic prediction for improving the ratooning ability of sugarcane
Source: Front Plant Sci. 2023 Aug 2;14:1205999. doi: 10.3389/fpls.2023.1205999 (PMC10433174; doi:10.3389/fpls.2023.1205999)
Supplement: Supplementary file 2 [file Table_2.xlsx]

## Sheet: Sheet1
Table S2: Marker-Trait Associations with a p-value ≤ 0.0001 and effect sizes for three models: additive, 1-dom-alt and 1-dom-ref and five traits: economic index (EI), stalk population (SP), stalk weight (SW), cane yield (TCH) and sucrose yield (TSH). Significance thresholds were determined by a genome-wide False Discovery Rate (FDR) of 0.1.
Trait	Model	Marker	Chr	Position (bp)	logPvalue	Effect	significance threshold	significant
EI	additive	S10_53811870	S10	53811870	4.64791	1.91994	5.58	no
EI	additive	S05_10359269	S05	10359269	4.24607	3.28783	5.58	no
EI	additive	S02_421349	S02	421349	4.01947	-1.71711	5.58	no
EI	1-dom-ref	S10_53811870	S10	53811870	4.40929	3.72275	5.29	no
EI	1-dom-ref	S02_421349	S02	421349	4.0724	-3.43374	5.29	no
EI	1-dom-alt	S07_59440142	S07	59440142	4.81927	-3.52835	4.38	yes
EI	1-dom-alt	S10_53811870	S10	53811870	4.74514	3.82456	4.38	yes
EI	1-dom-alt	S05_10359269	S05	10359269	4.18548	3.43897	4.38	no
EI	1-dom-alt	S07_59440158	S07	59440158	4.17364	-3.30757	4.38	no
SP	additive	S06_42548435	S06	42548435	4.39021	4.68936	5.25	no
SP	additive	S01_11409174	S01	11409174	4.37171	-5.57783	5.25	no
SP	1-dom-ref	S06_42548435	S06	42548435	4.68936	8.95184	4.79	no
SP	1-dom-alt	S07_56373010	S07	56373010	4.65427	-13.1952	5.31	no
SP	1-dom-alt	S06_42548435	S06	42548435	4.42704	8.9811	5.31	no
SP	1-dom-alt	S01_11409174	S01	11409174	4.0228	-9.51768	5.31	no
SW	additive	S03_8476715	S03	8476715	5.84122	6.56048	4.61	yes
SW	additive	S07_56501497	S07	56501497	4.99143	5.59346	4.61	yes
SW	additive	S04_55462830	S04	55462830	4.40514	4.72391	4.61	no
SW	additive	S03_62038063	S03	62038063	4.26005	2.35081	4.61	no
SW	1-dom-ref	S03_8476715	S03	8476715	5.84122	13.121	4.86	yes
SW	1-dom-ref	S07_56501497	S07	56501497	4.58502	11.6085	4.86	no
SW	1-dom-alt	S03_8476715	S03	8476715	5.84122	13.121	4.52	yes
SW	1-dom-alt	S07_56501497	S07	56501497	4.22814	8.28478	4.52	no
TCH	additive	S10_53811870	S10	53811870	5.06824	2.5652	4.85	yes
TCH	additive	S05_10359269	S05	10359269	4.70826	4.47709	4.85	no
TCH	additive	S03_64270241	S03	64270241	4.41805	-9.50797	4.85	no
TCH	additive	S04_51880407	S04	51880407	4.33774	7.54629	4.85	no
TCH	additive	S01_69019640	S01	69019640	4.10284	-9.81993	4.85	no
TCH	additive	S06_56499875	S06	56499875	4.01764	3.54916	4.85	no
TCH	1-dom-ref	S10_53811870	S10	53811870	4.73716	4.9337	5.68	no
TCH	1-dom-ref	S03_50686689	S03	50686689	4.01433	8.70479	5.68	no
TCH	1-dom-ref	S02_1305709	S02	1305709	4.00139	-4.53584	5.68	no
TCH	1-dom-alt	S10_53811870	S10	53811870	5.24653	5.14936	4.23	yes
TCH	1-dom-alt	S04_51880407	S04	51880407	5.02734	12.3701	4.23	yes
TCH	1-dom-alt	S05_10359269	S05	10359269	4.75108	4.7436	4.23	yes
TCH	1-dom-alt	S03_64270241	S03	64270241	4.41805	-9.50797	4.23	yes
TCH	1-dom-alt	S07_59440142	S07	59440142	4.15574	-4.17	4.23	no
TCH	1-dom-alt	S01_69019640	S01	69019640	4.10284	-9.81993	4.23	no
TCH	1-dom-alt	S07_59440158	S07	59440158	4.09272	-4.18723	4.23	no
TCH	1-dom-alt	S08_58121070	S08	58121070	4.08489	-4.31828	4.23	no
TSH	additive	S10_53811870	S10	53811870	4.76024	1.97486	5.54	no
TSH	additive	S05_10359269	S05	10359269	4.61516	3.50326	5.54	no
TSH	1-dom-ref	S10_53811870	S10	53811870	4.49735	3.82071	5.05	no
TSH	1-dom-ref	S03_50686689	S03	50686689	4.21107	7.10294	5.05	no
TSH	1-dom-alt	S07_59440142	S07	59440142	5.06273	-3.68794	4.39	yes
TSH	1-dom-alt	S10_53811870	S10	53811870	4.87852	3.94227	4.39	yes
TSH	1-dom-alt	S05_10359269	S05	10359269	4.57294	3.67502	4.39	yes
TSH	1-dom-alt	S07_59440158	S07	59440158	4.25565	-3.39988	4.39	no
