# Supplementary material for: A first look at the ability to use genomic prediction for improving the ratooning ability of sugarcane
Source: Front Plant Sci. 2023 Aug 2;14:1205999. doi: 10.3389/fpls.2023.1205999 (PMC10433174; doi:10.3389/fpls.2023.1205999)
Supplement: Supplementary file 3 [file Table_3.xlsx]

## Sheet: Sheet1
Table S3. Significant quantitative trait loci (QTL) associated with the ratooning ability (RA) of five sugar and yield traits
QTLa	Markerb	Trait	Chromosomec	Position (bp)	p-value (additive)	p-value (1-dom-alt)	p-value (1-dom-ref)	Additive effect	1-dom-alt. effect	1-dom-ref. effect
qRAEI-cS10	S10_51068605	EI	S10	51068605	0.0002691	0.000359848	0.000239336	1.99149	3.8592	4.0094
	S10_53811870	EI	S10	53811870	2.24953e-05	1.7983e-05	3.89678e-05	1.91994	3.82456	3.72275
	S10_55391413	EI	S10	55391413	0.000378897	0.00442654	0.000348985	1.74475	2.43285	3.28334
qRASW-cS07	S07_56373010	SW	S07	56373010	0.000497406	0.000206655	0.0139375	2.66762	4.52742	4.03288
	S07_56501497	SW	S07	56501497	1.01993e-05	5.91368e-05	2.60006e-05	5.59346	8.28478	11.6085
qRATCH-cS03	S03_62038063	TCH	S03	62038063	0.000344538	0.000198359	0.0323198	3.30997	4.81911	4.6222
	S03_64270241	TCH	S03	64270241	3.819e-05	3.819e-05	-	-9.50797	-9.50797	-
qRATCH-cS04	S04_51879668	TCH	S04	51879668	0.000561567	0.000658507	0.00302643	2.43323	4.15354	4.20981
	S04_51880407	TCH	S04	51880407	4.59475e-05	9.38992e-06	0.00878377	7.54629	12.3701	11.2117
qRATCH-cS10	S10_51068605	TCH	S10	51068605	0.000146265	0.000213173	0.000120684	2.63876	5.09012	5.33679
	S10_53811870	TCH	S10	53811870	8.54587e-06	5.66847e-06	1.83163e-05	2.5652	5.14936	4.9337
	S10_55391413	TCH	S10	55391413	0.000821922	0.00518981	0.00116099	2.08899	3.03787	3.80445
qRATSH-cS10	S10_51068605	TSH	S10	51068605	0.000131211	0.000184793	0.000112582	2.11994	4.10158	4.27467
	S10_53811870	TSH	S10	53811870	1.73684e-05	1.32276e-05	3.18165e-05	1.97486	3.94227	3.82071
	S10_55391413	TSH	S10	55391413	0.00047573	0.00408546	0.000589788	1.74115	2.49101	3.20458
aThe QTL nomenclature was according to McCouch et al, 1997. q stands for QTL, RA stands for ratooning ability, and then the traits name (EI - Economic index, SW - Stalk weight, TCH - Tons cane per hectare, TSH - Tons sugar per hectare), follwed by chormosome number
bSame color QTL are common and coregulating multiple traits
cChromosome numbers are based on Sorghum bicolor reference genome
