# Supplementary material for: A first look at the ability to use genomic prediction for improving the ratooning ability of sugarcane
Source: Front Plant Sci. 2023 Aug 2;14:1205999. doi: 10.3389/fpls.2023.1205999 (PMC10433174; doi:10.3389/fpls.2023.1205999)
Supplement: Supplementary file 4 [file Table_4.xlsx]

## Sheet: Sheet1
Table S4. Nearby candidate genes located on Sorghum bicolor (SB) reference genome linked with significant markers (SNP) associated with ratooning ability in sugarcane and their Arabidopsis (Arabidopsis thaliana), rice (Oryza sativa), and Saccharum sp. hybrid monoploid genome (R570)homolog gene
SNP	SB gene	SB chr.	Start (bp)	End (bp)	Arabidopsis homolog	Gene family and function	Rice homolog	Gene family and function	R570 homolog	R570 chr.	Start (bp)	End (bp)	Blast score (%)	Gene family and function
S03_64270241	Sobic.003G314700	Chr03	64266033	64273424	AT5G16300.1	Vps51/Vps67 family (components of vesicular transport) protein	LOC_Os01g56910.1	expressed protein	-	SH03	38731598	38733717	98.4	None
S03_8476715	Sobic.003G096000	Chr03	8474356	8478421	AT2G01140.1	Aldolase superfamily protein	LOC_Os01g02880.1	fructose-bisphospate aldolase isozyme, putative, expressed	Sh03_t006380	SH03	10671155	10674410	98.3	Fructose-bisphosphate aldolase
S04_51880407	Sobic.004G168200	Chr04	51877904	51882804	AT1G74310.1	heat shock protein 101	LOC_Os02g33420.1	ATPase, AAA family protein, expressed	Sh04_t025250	SH04	42243641	42247095	17.7	Vacuolar cation/proton exchanger 2
S05_10359269	Sobic.005G079201	Chr05	10354465	10357399	AT4G14103.2	F-box/RNI-like superfamily protein	LOC_Os11g09970.1	OsFBX411 - F-box domain containing protein, expressed	Sh05_t007810	SH05	15749104	15751665	57.9	weakly similar to F-box domain, Putative
S07_56501497	Sobic.007G137300	Chr07	56497770	56501149	AT3G04030.3	Homeodomain-like superfamily protein	LOC_Os08g33750.1	myb-like DNA-binding domain containing protein, expressed	Sh07_t010140	SH07	17828401	17829448	91.9	(nearby) Myb family transcription factor PHL8
S07_59440142	Sobic.007G160050	Chr07	59437391	59456374	AT4G24570.1	dicarboxylate carrier 2	LOC_Os08g37370.1	mitochondrial carrier protein, putative, expressed	Sh07_t012030	SH07	21209528	21209761	98.	similar to Os02g0221900 protein
S10_53811870	Sobic.010G195000	Chr10	53805664	53814555	AT4G38200.1	SEC7-like guanine nucleotide exchange family protein	LOC_Os03g14260.2	guanine nucleotide exchange family protein, putative, expressed	Sh10_t013520	SH10	25262700	25271310	99.2	Brefeldin A-inhibited guanine nucleotide-exchange protein 1
